# Supplementary material for: CNV Hotspots in Testicular Seminoma Tissue and Seminal Plasma
Source: Cancers (Basel). 2021 Dec 31;14(1):189. doi: 10.3390/cancers14010189 (PMC8750740; doi:10.3390/cancers14010189)
Supplement: Supplementary file 1 [file cancers-14-00189-s001.zip]

Archive with 1 entries (1 files):
- cancers-1464748-supplementary.pdf
